# Supplementary material for: Mining of QTLs for Spring Bread Wheat Spike Productivity by Comparing Spring Wheat Cultivars Released in Different Decades of the Last Century
Source: Plants (Basel). 2024 Apr 12;13(8):1081. doi: 10.3390/plants13081081 (PMC11055096; doi:10.3390/plants13081081)
Supplement: Supplementary file 1 [file plants-13-01081-s001.zip]

Archive with 2 entries (2 files):
- plants-2904057 File S1.pdf
- plants-2904057 File S2.pdf
